# Supplementary material for: Therapeutic Potential of a Combination of Electroacupuncture and Human iPSC-Derived Small Extracellular Vesicles for Ischemic Stroke
Source: Cells. 2022 Feb 26;11(5):820. doi: 10.3390/cells11050820 (PMC8909871; doi:10.3390/cells11050820)
Supplement: Supplementary file 1 [file cells-11-00820-s001.zip]

Archive with 1 entries (1 files):
- cells-1519646-supplementary.pdf
